# Supplementary material for: Application of a multivariate approach to the study of chemometric and sensory profiles of cookies fortified with brewers’ spent grain
Source: J Food Sci Technol. 2024 Aug 23;62(4):738–50. doi: 10.1007/s13197-024-06064-3 (PMC11914526; doi:10.1007/s13197-024-06064-3)
Supplement: Supplementary file 2 — Supplementary Material 2 [file 13197_2024_6064_MOESM2_ESM.xls]

## Sheet: Foglio1
Table S1 Pearson correlation analysis between biscuits variables
	L	a	b	Moisture	Ash	TDF	SDF	IDF	sUPP%	extractable	unextractable	TPC	DPPH	Trolox	Gallic acid	4-Hydroxybenzoic aci	Caffeic aci	Chlorogenic acid	Ferulic acid	p-Coumaric aci	Catechin	Epicatechin	Epigallocatechin	Epigallocatechingallate	Quercetin	Resveratrol	Kaempferol	Colour	Overall flavour intensity	Freshly baked	Wheat	Malty	Toasty	Hazelnut	Sweetness	Bitterness	Astringency	Hardness	Crunchiness	Fibrousness	Friability	Overall Quality
L	1
a	0.101007	1
b	0.820063	0.463943	1
Moisture	0.230438	0.159805	0.346847	1
Ash	-0.0711419	0.610594	0.268094	0.229228	1
TDF	-0.576081	-0.142444	-0.689	-0.139173	-0.118132	1
SDF	0.180007	0.421568	0.40531	0.335404	0.283894	-0.141626	1
IDF	-0.583122	-0.182159	-0.716559	-0.170274	-0.14445	0.995018	-0.239614	1
sUPP%	-0.128449	0.224047	0.107874	0.222472	0.449461	-0.231505	0.240248	-0.251245	1
extractable	0.337053	0.253097	0.373808	0.0188693	0.0650773	-0.575419	-0.0483819	-0.559472	-0.0915344	1
unextractable	0.231803	0.576458	0.451314	0.240644	0.374879	-0.514741	0.069409	-0.511825	0.18255	0.807401	1
TPC	-0.44698	-0.14302	-0.579917	-0.113109	-0.307323	0.775425	-0.0932528	0.769893	-0.369866	-0.518323	-0.505689	1
DPPH	0.439785	0.116199	0.543095	0.175002	-0.117149	-0.694345	0.0770974	-0.688746	0.0395799	0.439892	0.495373	-0.592504	1
Trolox	-0.456346	-0.0443312	-0.529867	-0.141791	0.152533	0.708956	-0.0265421	0.697985	-0.0124666	-0.427517	-0.442996	0.602114	-0.991269	1
Gallic acid	-0.266224	0.527983	0.00242627	-0.0737093	0.803614	0.0444171	0.18701	0.0247279	0.515394	-0.0181708	0.179889	-0.145061	-0.374323	0.425021	1
4-Hydroxybenzoic aci	-0.499657	-0.128502	-0.542594	-0.208941	0.0709621	0.759209	-0.133873	0.75808	0.111826	-0.460842	-0.489321	0.459167	-0.687837	0.683153	0.353298	1
Caffeic aci	-0.252896	-0.522488	-0.526239	-0.193163	-0.558763	0.707641	-0.218786	0.716057	-0.560842	-0.609267	-0.724652	0.700074	-0.354478	0.329232	-0.53235	0.294477	1
Chlorogenic acid	0.460172	0.495238	0.71952	0.298621	0.55441	-0.807004	0.240673	-0.815712	0.390148	0.644826	0.747341	-0.761891	0.501216	-0.484709	0.358912	-0.451234	-0.93386	1
Ferulic acid	-0.0649559	0.534218	0.164137	0.244205	0.22041	-0.0224531	0.217004	-0.0438761	0.166736	0.335857	0.594078	-0.0594261	0.225705	-0.104268	0.305506	-0.0661807	-0.338924	0.286197	1
p-Coumaric aci	0.223406	0.581316	0.454248	0.570008	0.201494	-0.179661	0.625884	-0.239238	0.128063	0.0501309	0.405308	-0.101865	0.400024	-0.311189	0.0138979	-0.413312	-0.220325	0.282729	0.603143	1
Catechin	-0.451914	-0.429152	-0.67697	-0.211473	-0.391319	0.818582	-0.391647	0.842271	-0.222699	-0.451398	-0.576835	0.652556	-0.638376	0.613753	-0.106947	0.834288	0.603017	-0.716992	-0.184382	-0.493585	1
Epicatechin	-0.423747	-0.3157	-0.633308	-0.0879774	-0.45916	0.845141	-0.123826	0.841346	-0.477965	-0.537144	-0.548021	0.80786	-0.466283	0.48019	-0.343945	0.376144	0.891418	-0.929129	-0.0387061	-0.0225327	0.650685	1
Epigallocatechin	-0.11626	0.157213	-0.0476143	-0.171891	0.233859	0.154815	-0.075217	0.15941	0.121776	-0.157545	-0.116848	-0.0485521	-0.314544	0.345199	0.477018	0.252431	-0.0178312	-0.0537755	0.127423	-0.0555542	0.115616	0.000495375	1
Epigallocatechingallate	-0.0966213	-0.398796	-0.267459	-0.209489	-0.380329	0.312583	0.279084	0.278459	-0.177727	-0.1077	-0.4623	0.238208	-0.266406	0.239018	-0.298777	0.215556	0.478593	-0.47888	-0.362373	-0.289765	0.27785	0.359859	-0.0589419	1
Quercetin	-0.463834	-0.43012	-0.704906	-0.264849	-0.520231	0.829929	-0.199569	0.834055	-0.374302	-0.64209	-0.706864	0.783215	-0.510875	0.511512	-0.299952	0.456404	0.914237	-0.990102	-0.167538	-0.19844	0.703642	0.952621	0.0946336	0.43701	1
Resveratrol	-0.435695	-0.479887	-0.694659	-0.268968	-0.557791	0.813985	-0.214475	0.81992	-0.389872	-0.638217	-0.731575	0.763536	-0.484739	0.476255	-0.360649	0.450305	0.936897	-0.99625	-0.228286	-0.236061	0.710796	0.941278	0.0575392	0.481264	0.995482	1
Kaempferol	0.466089	0.509428	0.742656	0.326466	0.599797	-0.799033	0.346839	-0.818586	0.411821	0.582227	0.696404	-0.751355	0.457717	-0.437849	0.382991	-0.484505	-0.897623	0.979315	0.248675	0.318464	-0.769494	-0.915486	-0.0117773	-0.378483	-0.968973	-0.974869	1
Colour	-0.472337	-0.230108	-0.668172	-0.0992777	-0.270644	0.763683	-0.118734	0.760943	-0.30734	-0.556336	-0.554005	0.731505	-0.617731	0.62246	-0.103937	0.33641	0.717187	-0.833484	-0.18348	-0.0796876	0.529671	0.859024	0.0372679	0.308952	0.849076	0.827552	-0.794436	1
Overall flavour intensity	-0.422604	-0.257568	-0.595177	-0.222106	-0.183388	0.638302	-0.321614	0.658408	-0.160037	-0.481422	-0.377983	0.586082	-0.546891	0.530569	-0.0663607	0.300064	0.590909	-0.679817	-0.2691	-0.302699	0.512834	0.640766	0.261079	0.176804	0.675607	0.659229	-0.645342	0.648788	1
Freshly baked	-0.0196265	-0.307601	-0.000768975	-0.0980077	-0.310464	-0.132462	0.257288	-0.155825	0.133638	-0.287496	-0.255162	-0.0369695	0.304944	-0.34313	-0.44503	-0.210449	0.230593	-0.209244	-0.31015	0.0140509	-0.129676	0.0990499	-0.321751	0.255021	0.155989	0.189267	-0.189896	-0.0343963	0.0914148	1
Wheat	0.527054	-0.164071	0.453715	-0.0858222	-0.181433	-0.707952	0.0427407	-0.698632	0.0179249	0.134318	-0.0252889	-0.510713	0.552833	-0.588119	-0.304013	-0.675921	-0.137144	0.285241	-0.308589	0.0318257	-0.631175	-0.453441	-0.0707706	0.0780449	-0.331002	-0.290318	0.347495	-0.365472	-0.35721	0.256214	1
Malty	-0.00911003	-0.602492	-0.241068	-0.224026	-0.354688	0.114291	-0.263278	0.138606	0.0501395	-0.189732	-0.484823	0.0552282	-0.145641	0.101619	-0.126131	0.448003	0.209496	-0.244447	-0.250498	-0.578068	0.466952	0.0591901	-0.0839328	0.237841	0.215857	0.25038	-0.30848	-0.0869505	-0.0580386	0.188356	-0.0211927	1
Toasty	-0.226929	-0.400003	-0.389735	-0.279877	-0.352232	0.330021	-0.49216	0.373237	-0.165641	-0.456704	-0.423713	0.324225	-0.216157	0.1808	-0.314406	0.0612662	0.577836	-0.550004	-0.404759	-0.362319	0.333735	0.378407	0.150476	0.203632	0.504644	0.527854	-0.485566	0.413382	0.60779	0.0411954	0.19428	-0.070275	1
Hazelnut	-0.263923	-0.104128	-0.25076	-0.141142	-0.207083	0.249406	-0.0340173	0.248032	0.290653	-0.722484	-0.461557	0.275867	-0.140325	0.150425	0.00897401	0.250868	0.272544	-0.377197	-0.0634625	0.0349852	0.299536	0.236322	0.1808	-0.12344	0.381786	0.367077	-0.351743	0.25234	0.345291	0.30522	0.0210137	0.068285	0.520898	1
Sweetness	-0.258455	-0.102194	-0.322919	0.175498	-0.0900703	0.418814	0.172306	0.3934	0.0545338	-0.489352	-0.485962	0.37686	-0.350888	0.34529	-0.0177662	0.199015	0.376546	-0.469039	-0.268427	0.144091	0.217726	0.450771	0.00137625	0.343434	0.465146	0.464095	-0.391505	0.641165	0.263824	-0.0512931	-0.0690704	-0.160952	0.235954	0.193269	1
Bitterness	-0.369548	-0.0097401	-0.295915	-0.166579	0.328034	0.111854	-0.652456	0.175412	0.289428	0.0520905	0.108359	-0.167989	-0.0756723	0.0551333	0.343949	0.363272	-0.182674	0.105185	-0.00859803	-0.459247	0.21498	-0.213136	0.157	-0.315358	-0.134665	-0.128636	0.0337258	-0.134378	0.0120654	-0.328733	-0.167416	0.177524	0.183358	-0.00851731	-0.114193	1
Astringency	0.132373	0.498159	0.449881	0.155624	0.454976	-0.650622	0.19391	-0.657629	0.294803	0.52406	0.600575	-0.61108	0.447854	-0.437384	0.284909	-0.363773	-0.752801	0.781918	0.233696	0.213702	-0.578021	-0.749059	-0.0424602	-0.386061	-0.798195	-0.803152	0.766999	-0.671934	-0.598268	-0.0588483	0.229954	-0.286445	-0.407515	-0.185234	-0.378127	0.254762	1
Hardness	-0.392813	-0.0153634	-0.445635	-0.296685	-0.0272646	0.773957	-0.0571379	0.764816	-0.0546115	-0.500288	-0.346696	0.618012	-0.585511	0.614825	0.211	0.713592	0.44724	-0.561844	0.134711	-0.182932	0.683053	0.580864	0.240745	0.0952133	0.608233	0.576716	-0.582323	0.443082	0.584016	0.0152059	-0.691788	0.255995	0.15871	0.389605	-0.0153182	-0.010099	-0.56071	1
Crunchiness	-0.1254	-0.145608	-0.175146	-0.449116	-0.240125	0.196854	0.020318	0.191019	-0.178324	-0.0106237	-0.175222	0.20815	-0.297821	0.278949	-0.0708294	0.290452	0.194578	-0.211751	-0.157221	-0.432296	0.375914	0.094531	0.154339	0.430783	0.176082	0.190369	-0.177683	-0.0243454	0.249362	0.139929	-0.149385	0.156033	0.297913	0.247544	-0.303337	-0.150508	-0.0300987	0.41725	1
Fibrousness	-0.337066	0.0610273	-0.225011	-0.129362	0.0788876	0.283271	-0.280613	0.306081	0.0958815	0.020898	0.112567	0.0900875	-0.0712534	0.108893	0.212835	0.520071	-0.0355609	-0.0247418	0.469851	-0.18377	0.432883	0.0571337	0.150658	-0.260327	0.0569616	0.0386839	-0.127483	-0.192258	-0.0366516	-0.0903036	-0.522443	0.373688	-0.140008	0.162906	-0.498989	0.493431	0.171278	0.492923	0.297795	1
Friability	0.0539923	-0.253285	-0.101253	-0.321972	-0.250438	0.394169	0.188306	0.367618	-0.515585	-0.282285	-0.443189	0.394515	-0.297763	0.276618	-0.241915	0.259742	0.570839	-0.470841	-0.242867	-0.19946	0.341109	0.465969	0.0928082	0.460181	0.463514	0.477502	-0.439357	0.208334	0.336372	0.307616	-0.196521	0.240474	0.049676	-0.00593635	-0.119641	-0.487384	-0.498041	0.558133	0.52209	0.0599321	1
Overall Quality	0.237354	-0.256663	0.0670769	-0.202914	-0.496087	-0.155922	0.376058	-0.190795	-0.373899	-0.0566336	-0.352329	0.0290782	0.110769	-0.136693	-0.47667	-0.343477	0.348647	-0.257105	-0.354348	0.0310885	-0.164986	0.160614	-0.076228	0.623686	0.218914	0.250869	-0.157278	0.110509	-0.0106489	0.389435	0.518458	-0.018427	0.182208	0.0626447	0.15714	-0.67088	-0.111969	-0.228515	0.367722	-0.492363	0.446349	1
